# Supplementary material for: Comparative Analysis of Phytochemical Profile and Antioxidant and Antimicrobial Activity of Green Extracts from Quercus ilex and Quercus robur Acorns
Source: Molecules. 2026 Jan 13;31(2):277. doi: 10.3390/molecules31020277 (PMC12843702; doi:10.3390/molecules31020277)
Supplement: Supplementary file 1 [file molecules-31-00277-s001.zip]

Archive with 1 entries (1 files):
- molecules-4063796-supplementary.pdf
